# Supplementary material for: Real-world effectiveness and safety of hyperthermic intraperitoneal chemotherapy and intraperitoneal chemotherapy in ovarian cancer
Source: Oncologist. 2025 Dec 19;31(2):oyaf424. doi: 10.1093/oncolo/oyaf424 (PMC12811078; doi:10.1093/oncolo/oyaf424)
Supplement: oyaf424_Supplementary_Data [file oyaf424_supplementary_data.zip]

Archive with 2 entries (2 files):
- Supplementary Figures.docx
- Supplementary tables.docx
